# Supplementary material for: Trophic ecology of sea urchins in coral-rocky reef systems, Ecuador
Source: PeerJ. 2016 Jan 14;4:e1578. doi: 10.7717/peerj.1578 (PMC4734443; doi:10.7717/peerj.1578)
Supplement: Data S1 [file peerj-04-1578-s002.xlsx]

## Sheet: LA
Site	transects (5M)	conteo_D. mexicanum	conteo E. thouarsii	D. mexicanum (# ind· m-2)	E. thouarsii (# ind· m-2)
LA	1	3	7	0.6	1.4
LA	2	2	2	0.4	0.4
LA	3	6	9	1.2	1.8
LA	4	0	10	0	2
LA	5	5	2	1	0.4
LA	6	7	8	1.4	1.6
LA	7	4	3	0.8	0.6
LA	8	3	6	0.6	1.2
LA	9	5	13	1	2.6
LA	10	4	0	0.8	0
LA	11	3	4	0.6	0.8
LA	12	4	11	0.8	2.2
LA	13	5	5	1	1
LA	14	3	7	0.6	1.4
LA	15	5	4	1	0.8
LA	16	5	9	1	1.8
LA	17	0	7	0	1.4
LA	18	4	0	0.8	0
LA	19	3	11	0.6	2.2
LA	20	5	3	1	0.6
LA	21	7	8	1.4	1.6
LA	22	2	0	0.4	0
LA	23	2	1	0.4	0.2
LA	24	5	13	1	2.6
LA	25	0	5	0	1
LA	26	3	3	0.6	0.6
LA	27	5	7	1	1.4
LA	28	5	5	1	1
LA	29	0	5	0	1
LA	30	6	0	1.2	0
LA	31	1	0	0.2	0
LA	32	0	3	0	0.6
LA	33	2	5	0.4	1
LA	34	1	1	0.2	0.2
LA	35	0	2	0	0.4
LA	36	3	4	0.6	0.8
LA	37	1	1	0.2	0.2
LA	38	1	5	0.2	1
LA	39	3	11	0.6	2.2
LA	40	5	0	1	0
LA	41	5	9	1	1.8
LA	42	2	1	0.4	0.2
LA	43	5	7	1	1.4
LA	44	1	5	0.2	1
LA	45	2	5	0.4	1
LA	46	0	3	0	0.6
LA	47	0	9	0	1.8
LA	48	1	0	0.2	0
LA	49	3	11	0.6	2.2
LA	50	0	7	0	1.4
LA	51	2	3	0.4	0.6
LA	52	7	5	1.4	1
LA	53	0	2	0	0.4
LA	54	8	8	1.6	1.6
LA	55	0	4	0	0.8
LA	56	1	5	0.2	1
LA	57	0	3	0	0.6
LA	58	5	10	1	2
LA	59	0	4	0	0.8
LA	60	7	1	1.4	0.2
LA	61	5	3	1	0.6
LA	62	1	5	0.2	1
LA	63	0	7	0	1.4
LA	64	0	5	0	1
LA	65	8	5	1.6	1
LA	66	2	1	0.4	0.2
LA	67	2	1	0.4	0.2
LA	68	1	4	0.2	0.8
LA	69	9	5	1.8	1
LA	70	0	1	0	0.2
LA	71	6	4	1.2	0.8
LA	72	0	8	0	1.6
LA	73	3	2	0.6	0.4
LA	74	0	8	0	1.6
LA	75	2	3	0.4	0.6
LA	76	2	3	0.4	0.6
LA	77	7	6	1.4	1.2
LA	78	2	2	0.4	0.4
LA	79	11	7	2.2	1.4
LA	80	0	0	0	0
LA	81	5	1	1	0.2
LA	82	8	1	1.6	0.2
LA	83	4	1	0.8	0.2
LA	84	3	2	0.6	0.4
LA	85	10	1	2	0.2
LA	86	5	3	1	0.6
LA	87	0	2	0	0.4
LA	88	8	5	1.6	1
LA	89	1	0	0.2	0
LA	90	6	5	1.2	1
LA	91	27	5	5.4	1
LA	92	0	1	0	0.2
LA	93	2	8	0.4	1.6
LA	94	5	7	1	1.4
LA	95	7	4	1.4	0.8
LA	96	16	0	3.2	0
LA	97	6	1	1.2	0.2
LA	98	2	0	0.4	0
LA	99	2	0	0.4	0
LA	100	1	1	0.2	0.2
LA	101	7	5	1.4	1
LA	102	5	5	1	1
LA	103	6	2	1.2	0.4
LA	104	1	2	0.2	0.4
LA	105	1	2	0.2	0.4
LA	106	0	2	0	0.4
LA	107	2	2	0.4	0.4
LA	108	2	7	0.4	1.4
LA	109	16	0	3.2	0
LA	110	42	0	8.4	0
LA	111	27	0	5.4	0
LA	112	15	0	3	0
LA	113	3	1	0.6	0.2
LA	114	0	0	0	0
LA	115	0	3	0	0.6
LA	116	5	2	1	0.4
LA	117	3	5	0.6	1
LA	118	2	5	0.4	1
LA	119	5	3	1	0.6
LA	120	0	5	0	1
LA	121	0	2	0	0.4
LA	122	7	2	1.4	0.4
LA	123	0	2	0	0.4
LA	124	1	0	0.2	0
LA	125	4	6	0.8	1.2
LA	126	6	6	1.2	1.2
LA	127	0	0	0	0
LA	128	0	0	0	0
LA	129	6	1	1.2	0.2
LA	130	0	0	0	0
LA	131	3	2	0.6	0.4
LA	132	8	1	1.6	0.2
LA	133	6	6	1.2	1.2
LA	134	9	4	1.8	0.8
LA	135	3	7	0.6	1.4
LA	136	4	6	0.8	1.2
LA	137	2	7	0.4	1.4
LA	138	5	8	1	1.6
LA	139	7	0	1.4	0
LA	140	0	5	0	1
LA	141	18	4	3.6	0.8
LA	142	1	5	0.2	1
LA	143	0	6	0	1.2
LA	144	7	7	1.4	1.4
				0.826389	0.788889
				1.08447	0.627918

## Sheet: PS
Site	transects (5M)	conteo_D. mexicanum	conteo E. thouarsii	D. mexicanum (# ind· m-2)	E. thouarsii (# ind· m-2)
PS	1	2	8	0.4	1.6
PS	2	1	4	0.2	0.8
PS	3	1	3	0.2	0.6
PS	4	0	8	0	1.6
PS	5	3	4	0.6	0.8
PS	6	0	1	0	0.2
PS	7	2	6	0.4	1.2
PS	8	1	6	0.2	1.2
PS	9	0	4	0	0.8
PS	10	1	5	0.2	1
PS	11	1	4	0.2	0.8
PS	12	0	5	0	1
PS	13	0	6	0	1.2
PS	14	0	8	0	1.6
PS	15	1	9	0.2	1.8
PS	16	0	9	0	1.8
PS	17	5	4	1	0.8
PS	18	5	5	1	1
PS	19	5	7	1	1.4
PS	20	0	4	0	0.8
PS	21	0	5	0	1
PS	22	4	5	0.8	1
PS	23	0	8	0	1.6
PS	24	0	3	0	0.6
PS	25	0	8	0	1.6
PS	26	3	3	0.6	0.6
PS	27	0	5	0	1
PS	28	0	3	0	0.6
PS	29	1	1	0.2	0.2
PS	30	0	5	0	1
PS	31	2	1	0.4	0.2
PS	32	0	1	0	0.2
PS	33	4	8	0.8	1.6
PS	34	0	5	0	1
PS	35	2	8	0.4	1.6
PS	36	0	11	0	2.2
PS	37	0	4	0	0.8
PS	38	0	5	0	1
PS	39	0	7	0	1.4
PS	40	0	3	0	0.6
PS	41	0	4	0	0.8
PS	42	0	5	0	1
PS	43	1	3	0.2	0.6
PS	44	0	8	0	1.6
PS	45	1	5	0.2	1
PS	46	0	4	0	0.8
PS	47	0	8	0	1.6
PS	48	0	8	0	1.6
PS	49	0	3	0	0.6
PS	50	0	4	0	0.8
PS	51	0	4	0	0.8
PS	52	1	11	0.2	2.2
PS	53	0	4	0	0.8
PS	54	0	6	0	1.2
PS	55	0	7	0	1.4
PS	56	0	4	0	0.8
PS	57	0	7	0	1.4
PS	58	0	8	0	1.6
PS	59	0	8	0	1.6
PS	60	1	4	0.2	0.8
PS	61	0	3	0	0.6
PS	62	0	3	0	0.6
PS	63	0	7	0	1.4
PS	64	0	9	0	1.8
PS	65	0	8	0	1.6
PS	66	0	7	0	1.4
PS	67	0	3	0	0.6
PS	68	0	6	0	1.2
PS	69	0	15	0	3
PS	70	0	2	0	0.4
PS	71	0	8	0	1.6
PS	72	0	3	0	0.6
PS	73	0	12	0	2.4
PS	74	1	7	0.2	1.4
PS	75	0	9	0	1.8
PS	76	0	4	0	0.8
PS	77	1	6	0.2	1.2
PS	78	0	8	0	1.6
PS	79	1	9	0.2	1.8
PS	80	0	6	0	1.2
PS	81	4	5	0.8	1
PS	82	0	7	0	1.4
PS	83	2	11	0.4	2.2
PS	84	0	7	0	1.4
PS	85	0	13	0	2.6
PS	86	0	4	0	0.8
PS	87	0	6	0	1.2
PS	88	0	5	0	1
PS	89	0	4	0	0.8
PS	90	0	1	0	0.2
PS	91	0	5	0	1
PS	92	0	1	0	0.2
PS	93	0	3	0	0.6
PS	94	0	5	0	1
PS	95	0	4	0	0.8
PS	96	0	4	0	0.8
PS	97	1	7	0.2	1.4
PS	98	1	5	0.2	1
PS	99	1	9	0.2	1.8
PS	100	0	4	0	0.8
PS	101	0	5	0	1
PS	102	1	8	0.2	1.6
PS	103	0	9	0	1.8
PS	104	1	4	0.2	0.8
PS	105	1	12	0.2	2.4
PS	106	0	1	0	0.2
PS	107	0	2	0	0.4
PS	108	1	8	0.2	1.6
PS	109	1	6	0.2	1.2
PS	110	0	4	0	0.8
PS	111	0	5	0	1
PS	112	1	3	0.2	0.6
PS	113	0	12	0	2.4
PS	114	0	3	0	0.6
PS	115	0	11	0	2.2
PS	116	1	7	0.2	1.4
PS	117	0	9	0	1.8
PS	118	1	5	0.2	1
PS	119	0	2	0	0.4
PS	120	1	5	0.2	1
PS	121	1	1	0.2	0.2
PS	122	1	7	0.2	1.4
PS	123	0	6	0	1.2
PS	124	0	5	0	1
PS	125	0	4	0	0.8
PS	126	0	9	0	1.8
PS	127	0	9	0	1.8
PS	128	0	6	0	1.2
PS	129	2	6	0.4	1.2
PS	130	0	4	0	0.8
PS	131	4	1	0.8	0.2
PS	132	0	10	0	2
PS	133	0	1	0	0.2
PS	134	0	3	0	0.6
PS	135	2	6	0.4	1.2
PS	136	0	3	0	0.6
PS	137	2	1	0.4	0.2
PS	138	0	10	0	2
PS	139	0	12	0	2.4
PS	140	0	8	0	1.6
PS	141	0	0	0	0
PS	142	0	9	0	1.8
PS	143	0	12	0	2.4
PS	144	0	5	0	1
				0.1125	1.15
				0.218985	0.58823
				±
